# Supplementary material for: The impact of SGLT2 inhibitors on cardiac remodeling after myocardial infarction: an updated meta-analysis of randomized controlled trials
Source: Front Pharmacol. 2025 Nov 27;16:1699066. doi: 10.3389/fphar.2025.1699066 (PMC12696861; doi:10.3389/fphar.2025.1699066)
Supplement: Supplementary file 1 [file Supplementaryfile1.zip]

Archive with 4 entries (3 files):
- Data Sheet2/
- Data Sheet2/Supplementary Table S1.docx
- Data Sheet2/Supplementary Table S2.xlsx
- Data Sheet2/Supplementary Table S3.xlsx
