# Supplementary material for: The impact of SGLT2 inhibitors on cardiac remodeling after myocardial infarction: an updated meta-analysis of randomized controlled trials
Source: Front Pharmacol. 2025 Nov 27;16:1699066. doi: 10.3389/fphar.2025.1699066 (PMC12696861; doi:10.3389/fphar.2025.1699066)
Supplement: Supplementary file 1 [file Supplementaryfile1.zip › Data Sheet2/Supplementary Table S2.xlsx]

## Sheet: Sheet1
Outcomes	Types of Invention	Subgroup	Heterogeneity				Overall effect						Statistical Method	Studies(N)	Participants(N)	Figures
			MD	95%CI	z	p	χ²	df	I²(%)	MD	95%CI	p
LV mass index	SGLT2i+GDMT	Baseline	1.87	[-5.51,9.25]	0.5	0.62	4.85	2	59	-4.43	[-11.25,2.40]	0.2	Random	1	100	S
		4 weeks	-5.42	[-13.18,2.34]	1.37	0.17
		12 weeks	-9.93	[-17.58,-2.28]	2.55	0.01
LVM	SGLT2i+GDMT	Baseline	8.3	[-94.34,110.94]	0.16	0.87	0.01	1	0	3.64	[-5.87,13.15]	0.45	Fixed	1	104	S
		26 weeks	3.6	[-5.95,13.15]	0.74	0.46
LVMI	SGLT2i+GDMT	Baseline	3.1	[-1.69,7.89]	1.27	0.2	0.18	1	0	2.28	[-0.63,5.18]	0.12	Fixed	1	104	S
		26 weeks	1.8	[-1.85,5.45]	0.97	0.33
ePASP	SGLT2i+GDMT	Baseline	10.5	[-6.68,14.32]	5.39	<0.00001	14.52	2	86	4.24	[-2.25,10.74]	0.2	Random	1	100	S
		4 weeks	1.62	[-2.76,6.00]	0.73	0.47
		12 weeks	0.39	[-3.96,4.74]	0.18	0.86
cTnI	SGLT2i+GDMT	8h	2.98	[-0.69,6.65]	1.59	0.64	7.7	9	0	-1.21	[-2.34,-0.08]	0.04	Fixed	2	204	S
		16h	-1.7	[-5.91,2.51]	0.79	0.43
		24h	-3.4	[-7.14,0.34]	1.78	0.07
		32h	-0.8	[-4.15,2.25]	0.47	0.64
		40h	-1	[-4.06,2.06]	0.64	0.52
		48h	-2.6	[-6.07,0.87]	1.47	0.14
		56h	-2.1	[-4.95,0.75]	1.45	0.15
		64h	-1	[-4.22,2.22]	0.61	0.54
		72h	-1.21	[-2.34,-0.08]	0.57	0.57
hs-CRP	SGLT2i+GDMT	Baseline	1.9	[-11.00,14.80]	0.29	0.77	0.3	1	0	-0.62	[-9.89,8.65]	0.9	Fixed	1	101	S
		discharge	-3.3	[16.62,10.02]	0.49	0.63
MacNew HRQoL scores	SGLT2i+GDMT	Social	0.1	[-0.19,0.39]	0.67	0.5	0.4	3	0	0.16	[0.01,0.31]	0.04	Fixed	1	101	S
		Emotional	0.2	[-0.15,0.55]	1.11	0.27
		Physical	0.1	[-0.33,0.53]	0.46	0.65
		Global	0.2	[-0.03,0.43]	1.67	0.09
