# Supplementary material for: The impact of SGLT2 inhibitors on cardiac remodeling after myocardial infarction: an updated meta-analysis of randomized controlled trials
Source: Front Pharmacol. 2025 Nov 27;16:1699066. doi: 10.3389/fphar.2025.1699066 (PMC12696861; doi:10.3389/fphar.2025.1699066)
Supplement: Supplementary file 1 [file Supplementaryfile1.zip › Data Sheet2/Supplementary Table S3.xlsx]

## Sheet: Sheet1
Meta Regression
LVEF	LVESD	LVEDD
t=1.13 95%CI -2.21136 to 4.642693	t=-1.08 95%CI -11.94169 to 11.60255	t=-0.37 95%CI -2.472647 to 1.957057
p=0.341	p=0.885	p=0.736
